# Supplementary material for: Trust and transparency in times of crisis: Results from an online survey during the first wave (April 2020) of the COVID-19 epidemic in the UK
Source: PLoS One. 2021 Feb 16;16(2):e0239247. doi: 10.1371/journal.pone.0239247 (PMC7886216; doi:10.1371/journal.pone.0239247)
Supplement: S2 File — (XLSX) [file pone.0239247.s002.xlsx]

## Sheet: survey
note	type	name	label	hint	relevant	required	required_message	constraint	constraint_message	choice_filter	default	appearance	media::image	parameters		bind::odk:length
	start	start	Timestamp of start of data collection
	end	end	Timestamp of end of data collection
	deviceid	deviceid	Device ID used to collect data
	subscriberid	subscriberid	Data on the device
	simserial	simserial	SIM Number (if phone used)
	phonenumber	phonenumber	IMEI number (if phone used)
Introduction and Consent
	note		Thank you for agreeing to take part in this survey, which is being carried out by researchers from the **London School of Hygiene and Tropical Medicine (LSHTM)**. We are asking people to take part in our research in order to help us to understand how well different people around the UK are coping with some of the stressful events that are taking place during the current outbreak of coronavirus (C…										lshtm_logo.jpeg
	trigger	agree	To take part in this study, please confirm that you * live in the United Kingdom * are aged 13 years or older * have read the information on the previous page * understand that all data will be anonymous * understand that the data from this survey will be shared publicly ** Please click "OK" to give your consent to take part in this study**		true()	yes	You must give your consent to take part in this survey
Demographics 1					${agree}=true()
	select_one gender	gender	Q1. What is your gender?
	select_one ethnicity	ethnicity	Q2. What is your ethnic group?
	select_one age	age	Q3. What is your age			yes			This question is required
	select_one peopleinhome	people_in_home	Q4. How many people live in your home?			yes		.>0 and .<25	This question is required
	select_one residence_type	residential	Q5. Where do you live?
	select_one yesno	garden	Q6. Do you have a garden?
	select_one yesno	school_age_kids	Q7. Do you share your home with school aged children?
	select_one yesno	caring_for_kids	Q8. Do you regularly look after children (including grandchildren)
	select_one yesno	caring_for_adults	Q9. Do you have carer responsbility for older adults?
Current Behaviours	begin_group	current_circumstances	Q10. Which of the following things are you doing at the moment?									table-list
	select_one yesno	avoiding_others	Seeing fewer people (Social Distancing)
	select_one yesno	isolation	Self-Isolation / Staying at home
	select_one yesno	quarantined	Quarantining yourself	i.e. Because someone in household has signs of COVID-19
	select_one yesno	stockpiling	Stockpiling food
	select_one yesno	quit_smoking	Trying to quit smoking
	select_one yesno	exercise_regular	Doing regular exercise to keep fit
	select_one yesno	better_communication	Keeping in touch with your neighbours and community
	select_one yesno	community_action	Community action to support people affected by COVID-19
	select_one yesno	quality_time	Spending quality time with your loved ones
	select_one yesno	exercise_inhous_equip	Using exercise equipment in your home		${exercise_regular}="yes"
	select_one yesno	exercise_keepfit	Online keep-fit classes/videos	For example "Coach Joe"	${exercise_regular}="yes"
	select_one yesno	exercise_strengthening	Strength and Flexibility Exercises		${exercise_regular}="yes"
	select_one yesno	exercise_yoga	Yoga / Pilates		${exercise_regular}="yes"
	select_one yesno	exercise_walking_running	Walking/Running/Cycling Outside		${exercise_regular}="yes"
	select_one yesno	exercise_gym_pool	Visiting a public gym or swimming pool		${exercise_regular}="yes"
	end_group	end_group
COVID history	begin_group	covid_history										field-list
	select_one covid	coronavirus_status	Q11. Do you think that you have had COVID-19?
	select_one yesnodk	coronavirus_test_confirm	Did you have a test which confirmed that you had/have COVID-19		${coronavirus_status}="recovered" or ${coronavirus_status}="current"
	select_one severity	coronavirus_severity	How severe were/are your symptoms?		${coronavirus_status}="recovered" or ${coronavirus_status}="current"
	select_one days	coronavirus_duration	How many days were you sick for?		${coronavirus_status}="recovered"
	end_group
	select_one peopleinhome2	coronavirus_in_home	Q12. Including you, how many people in your home have had COVID-19?					.<=${people_in_home}	This number should be less than or equal to the number of people in your home and should include you.
	select_one households	coronavirus_in_community	Q13. How many households in your local community do you know in which at least one person has had a coronavirus infection?	Do not include your own household.
Information Sources	begin_group	information_sources	Q14. Where do you get your information on the coronavirus pandemic?	Select all that you use								table-list
	select_one yesno	tv_news	Television news (including streamed news)
	select_one yesno	papers	Newspapers/Magazines
	select_one yesno	coworkers	People you work with
	select_one yesno	friends	Friends/ Neighbours/Family
	select_one yesno	facebook_pub	Facebook (public/friend pages)
	select_one yesno	facebook_priv	Facebook (private groups)
	select_one yesno	church	Faith leaders
	select_one yesno	teachers	Headteachers / Community leaders
	select_one yesno	internet	The Internet / Google Searches
	select_one yesno	twitter	Twitter
	select_one yesno	whatsapp	Whatsapp groups
	select_one yesno	radio	Radio
	select_one yesno	newsletters	Newsletters / Community groups / Employer updates
	end_group
Information Sources Trust	begin_group	information_sources_trust	Q15. How trustworthy do you think each of these news sources is?	Score each from 0 (not trustworthy) to 5 (very trustworthy) If you are unsure about anything, please leave it blank								table-list
	select_one trustdegree	trust_tv	Television news (including streamed news)
	select_one trustdegree	trust_papers	Newspapers/Magazines
	select_one trustdegree	trust_coworkers	People you work with
	select_one trustdegree	trust_friends	Friends/ Neighbours/Family
	select_one trustdegree	trust_fb_pub	Facebook (public/friend pages)
	select_one trustdegree	trust_fb_priv	Facebook (private groups)
	select_one trustdegree	trust_faith_leader	Faith leaders
	select_one trustdegree	trust_headteacher	Headteachers / Community leaders
	select_one trustdegree	trust_internet	The Internet / Google Searches
	select_one trustdegree	trust_twitter	Twitter
	select_one trustdegree	trust_whatsapp	Whatsapp groups
	select_one trustdegree	trust_radio	Radio
	select_one trustdegree	trust_newsletters	Newsletters / Community groups / Employer updates
	end_group
Misinformation
	select_one yesno	gov_right_decision	Q16. Do you think that your government is making good decisions about how to control COVID-19?
	begin_group	trusting_government										field-list
	select_one trustdegree2	trustgov	Q17. Do you think that the government tells you the whole truth about coronavirus and COVID-19?
	text	trust_detail	Briefly describe what it is that you think the government is not being fully truthful about?		${trustgov}!="always" and ${trustgov}!=""							multiline				10000
	end_group
	begin_group	rumours										field-list
	select_one yesno	trust_rumours	Q18. Have you heard anything about coronavirus or COVID-19 that you think is being kept secret, covered up or hidden from the general public?
	text	trust_rumours_detail	Briefly describe what you've heard	Feel free to add more than one thing	${trust_rumours}="yes"							multiline				10000
	select_multiple source_info	trust_rumours_source	Where did you hear this information?	Select as many as you like	${trust_rumours}="yes"									randomize=true
	end_group
	begin_group	unusual_things										field-list
	select_one yesno	alternative_control	Q19. Have you heard of people doing interesting, unusual or different things to fight coronavirus.		${trust_rumours}="yes"
	text	alt_control_detail	Please explain what they've been doing	Feel free to add more than one thing	${alternative_control}="yes"							multiline				10000
	end_group
	select_one gov_priority	government_priority	Q20. Do you think that the government cares more about people or the economy?											randomize=true
	text	if_i_was_in_charge	Q21. If you were in charge, what would you do to control the outbreak?									multiline				10000
	select_one yesno	vaccine_trial	Q22. Would you be willing to try an experimental vaccine if one became available?
ADLs	begin_group	adl_65s										field-list
	select_multiple adls	adl	Q23. Because of a health or memory problem do you have any difficulty doing any of the following tasks	Tick all that apply
	select_one yesno	adl_support	Does somebody help you with the tasks that you have difficulty with?		${adl}!=""
	select_multiple adlsupporter	adl_supporter	Who helps you with these tasks?		${adl_support}="yes"
	select_one yesno	adl_contingency	If help or care from family or friends was not possible would you require the support from care services/ home help or personal assistants?		${adl}!=""
	end_group
Isolation and Loneliness	select_one worry	worry_loneliness	Q24. Are you worried about feeling lonely or isolated during the COVID-19 outbreak?
	select_multiple contact_methods	contact_method	Q25. How are you staying in touch with friends and family?
	select_one contact_frequency	contact_spoken_freq	Q26. How many times have you spoken to friends and family (who do not live in your home) in the last week?	For instance when you had a spoken conversation by telephone, skype or video phone with someone who does not live with you
	select_one text_frequency	contact_texts	Q27. Please estimate how many text/imessage/whatsapp messages have you sent and received in the last 24 hours that had something to do with COVID-19?	Include messages you have sent and received in group chats
	select_one depressed	depression	Q28. In the past two weeks, how often have you felt down, depressed, or hopeless?
Impact on life	select_one days_range	days_4_food	Q29. How many days could you stay in the house without going out to get food?
	select_one days_range2	meds_supply	Q30. If you rely on prescription medicine, how long will your current supply last?
	select_one prop_infected	prev_estimate	Q31. Roughly what percentage of people in your community do you think will catch coronavirus at some point?
	select_one yesno	acceptable_force	Q32. Do you think that it is acceptable for governments to force some people to change their behaviours in order to control COVID-19?
	select_one nowlater	now_later	Q33. If you are going to catch coronavirus, do you think it would be better to get it now, or later?
	select_one worry	fear	Q34. How worried are you about the coronavirus outbreak?
	text	experience_lockdown	Q35. On 23rd March 2020, the Prime Minister Boris Johnson announced a complete lockdown in the UK. Tell us what you have been doing to help you cope during this difficult time?									multiline				10000
	begin_group	phys_act										field-list
Health Behaviours	select_one activitylevels	phys_activity_baseline	Q36. Before the outbreak began, what type of exercise did you regularly do?
	select_one activitylevels	phys_activity_covid	What type of exercise are you doing now?		${phys_activity_baseline}!=""
	end_group
	select_one smoker	smoker	Q37. Do you smoke?
	select_one healthoverall	health_overall	Q38. How would you rate your overall health?
	begin_group	med_cond										field-list
	select_one yesno	medical_condition	Q39. Do you have a medical condition that you feel would increase your risk of getting seriously ill if you were to catch coronavirus?
	text	medical_condition_detail	Please describe the medical condition that you feel puts you at increased risk.		${medical_condition}="yes"							multiline				10000
	end_group
	select_one yesno	medical_condition_other	Q40. Does **anyone else** in your household have a medical condition that you feel would increase their risk of getting seriously ill if they were to catch coronavirus?
	begin_group	specific_conditions	**Q41. Has a doctor ever diagnosed you with any of the following?**									table-list
	select_one yesno	diabetes_type1	Type 1 Diabetes
	select_one yesno	diabetes_type2	Type 2 Diabetes
	select_one yesno	lungdisease	Lung disease
	select_one yesno	cancer	Cancer
	select_one yesno	stroke	Stroke
	select_one yesno	heartdisease	Heart disease
	select_one yesno	hypertension	High Blood pressure (hypertension)
	select_one yesno	obesity	Obesity
	end_group
	select_one worship_places	worship	Q42. Before the outbreak began, did you regularly attend a place of worship?
	select_one yesno	group_activities	Q43. Before the outbreak began, did you regularly take part in a group activity (classes, volunteering, book groups etc)
	select_one employment	employment	Q44. What is your employment status?
	select_one employment_type	employment_type	Q45. Which of these best describes the work you do?		${employment}="selfemployed" or ${employment}="fulltime" or ${employment}="parttime"
	select_one income	income	Q46. What is your yearly household income?	Include pensions, benefits and money from paid work
	select_one educational_level	education	Q47. What is the highest level of education you have completed?
	select_one postcode_areas	postcode	Q48. Please select the first letters from your postcode from this list	i.e if your postcode is SW1A 1AA, enter SW, for G1 1NQ, enter G
	select_one source_info	howfindsurvey	Q49. How did you hear about this survey?			yes
Thanks	note	thanks	**Thank you very much for completing this survey.** Don't forget to check the results. You'll find a link on the front page after you submit Please share the link to this survey as widely as possible Now press the submit button!

## Sheet: choices
list name	name	label	hint
gender	female	Female
gender	male	Male
gender	trans	Transgender
gender	fluid	Gender fluid or non-binary
gender	other	Another gender
gender	not_say	Prefer not to say
ethnicity	white	White	English/Welsh/Scottish/Northern Irish/British White Irish Gypsy or Irish Traveller Any other white background
ethnicity	asian	Asian/Asian British	Indian, Pakistani, Bangladeshi, Chinese Any other Asian or Asian British background
ethnicity	black	Black / African / Caribbean / Black British	African, Caribbean Any other Black / African / Caribbean background
ethnicity	mixed_w_b	Mixed (White and Black)
ethnicity	mixed_w_a	Mixed (White and Asian)
ethnicity	mixed_other	Mixed (Any other mixed/multiple ethnic background)
ethnicity	arabic	Arabic
ethnicity	other_ethnic_group	Another Ethnic Group
ethnicity	not_say	Prefer not to say
age	13	13-19
age	20	20-24
age	25	25-29
age	30	30-34
age	35	35-39
age	40	40-44
age	45	45-49
age	50	50-54
age	55	55-59
age	60	60-64
age	65	65-69
age	70	70-74
age	75	75-80
age	80	Over 80
yesno	yes	Yes
yesno	no	No
yesnodk	yes	Yes
yesnodk	no	No
yesnodk	donotknow	I don't know
residence_type	house	House
residence_type	flat	Flat
residence_type	assisted_living	Assisted Living
residence_type	care_home	Residential Care Home
residence_type	prison	Prison
residence_type	hospital	Hospital / Hospice
residence_type	hotel	Hotel/Hostel/B&B
residence_type	shared	Shared living (student halls/shared houses)
residence_type	other	Another type of home
physical_activity	none	None	None
physical_activity	mild	Mild intensity	cleaning home, laundry, home repairs
physical_activity	moderate	Moderate Intensity	Walking moderate distances, gardening
physical_activity	vigorous	Vigorous Intensity	Running, Gym, Digging
smoker	non_smoker	No
smoker	current_smoker	Yes
smoker	past_smoker	I quit smoking
healthoverall	very_good	Very Good
healthoverall	good	Good
healthoverall	fair	Fair
healthoverall	bad	Bad
healthoverall	very_bad	Very Bad
specificdiseases	diabetes	Diabetes
specificdiseases	lungdisease	Lung disease
specificdiseases	cancer	Cancer
specificdiseases	stroke	Stroke
specificdiseases	heartdisease	Heart disease
specificdiseases	hypertension	High Blood pressure (hypertension)
adls	dressing	Dressing
adls	walking	Walking across a room
adls	bathing	Bathing
adls	eating	Eating, such as cutting up food
adls	bed	Getting in and out of bed
adls	toilet	Using the toilet, including getting up or down
adlsupporter	fam_livein	Family members who live with you
adlsupporter	fam_visit	Family members who visit you
adlsupporter	friend_visit	Friend / Neighbour
adlsupporter	home_help	Home help or care
adlsupporter	volunteer	Someone from a voluntary organisation (Age UK etc)
adlsupporter	Other	Someone not listed above
trustdegree	0	0
trustdegree	1	1
trustdegree	2	2
trustdegree	3	3
trustdegree	4	4
trustdegree	5	5
trustdegree2	always	Always
trustdegree2	mostly	Mostly
trustdegree2	sometimes	Sometimes
trustdegree2	almost_never	Almost never
trustdegree2	never	Never
trustdegree2	donotknow	I don't know
source_info	family	Family Members
source_info	coworkers	People you work with
source_info	friends	Friends/ Neighbours
source_info	papers	Newspapers/Magazines
source_info	facebook_pub	Facebook (public/friend pages)
source_info	facebook_priv	Facebook (private groups)
source_info	church	Faith leaders
source_info	teachers	Headteachers / Community leaders
source_info	internet	The Internet
source_info	twitter	Twitter
source_info	whatsapp	Whatsapp groups
source_info	tv_news	Television news (including streamed news)
source_info	radio	Radio
source_info	congregation	Members of congregation
source_info	school	At school / college / university
source_info	other	Other
gov_priority	economy	They care more about the economy
gov_priority	people	They care more about people and their health
gov_priority	same	About the same
gov_priority	do_not_know	Don't know
worry	not	Not worried at all
worry	little	A little worried
worry	worried	Worried
worry	very	Very worried
worry	terrified	Terrified
employment	fulltime	Full Time Job
employment	parttime	Part Time Job
employment	student	Student
employment	homemaker	Homemaker / Stay at home
employment	retired	Retired
employment	selfemployed	Self Employed
employment	unemployed	Unemployed
employment	unable	Unable to Work
employment	jobseeker	Jobseeker
income	1	Less than £15,000
income	2	£15,000 - £24,999
income	3	£25000 - £39,999
income	4	£40,000 - £59,999
income	5	£60,000 - £99,999
income	6	More than £100,000
income	-9	Prefer not to say
educational_level	primary	Completed Primary School
educational_level	gcse	GCSE / O-levels
educational_level	alevel	A levels / Highers / International Baccalaureate
educational_level	further	Some university / College of education / technical or vocational school
educational_level	higher	University (first) degree
educational_level	postgrad	Post-graduate degree
educational_level	do_not_know	Don’t know
educational_level	not_say	Prefer not to say
days_range	3	1-3 days
days_range	7	4-7 days
days_range	14	7-14 days
days_range	21	14-21 days
days_range	30	21-30 days
days_range	31	More than 30 days
days_range2	3	1-3 days
days_range2	7	4-7 days
days_range2	14	7-14 days
days_range2	21	14-21 days
days_range2	30	21-30 days
days_range2	31	More than 30 days
days_range2	no_meds	I do not rely on prescription medicines
contact_methods	no_contact	I have no contact with friends and family
contact_methods	face_to_face	Visiting (face to face contact)
contact_methods	phone	Speaking on the phone
contact_methods	social_media	Social Media (Facebook/Twitter/Instagram etc)
contact_methods	skype	Video-phone (skype, zoom, facetime etc)
contact_methods	letters	Postal letters
contact_methods	email	Email
contact_frequency	0	0
contact_frequency	1	1-2
contact_frequency	3	3-5
contact_frequency	6	6-10
contact_frequency	11	11-20
contact_frequency	20	20-29
contact_frequency	30	30-39
contact_frequency	40	40-49
contact_frequency	50	More than 50
prop_infected	10	10%
prop_infected	20	20%
prop_infected	30	30%
prop_infected	40	40%
prop_infected	50	50%
prop_infected	60	60%
prop_infected	70	70%
prop_infected	80	80%
prop_infected	90	90%
prop_infected	100	100%
prop_infected	do_not_know	I don't know
nowlater	now	Now
nowlater	later	Later
nowlater	do_not_know	I don't know
depressed	not_at_all	Not at all
depressed	several_days	Several days
depressed	half_the_days	More than half the days
depressed	every_day	Every day
best_reason	effective	It’s the most effective way to fight Covid-19, which is a serious illness
best_reason	doctors_orders	Because doctors and medical experts say they are necessary
best_reason	responsibility	Everybody has a responsibility to support actions for the good of the community
best_reason	protect_family	It is important to protect my family and the people I care about
best_reason	slow_transmission	We must slow down the virus to keep our hospitals from being flooded with sick people and breaking down
best_reason	protect_kids_oldies	Our children and grandparents must be protected from the disease
best_reason	do_not_know	I Don’t know
best_reason	government	Because the government has said that we should do these things
best_reason2	myhealth	Protecting my health
best_reason2	family	Protecting my family
best_reason2	community	Protecting my local community
best_reason2	other_places	Protecting people in other countries
best_reason2	vulnerable	Protecting vulnerable people
best_reason2	hcws	Protecting healthcare workers (doctors, nurses etc)
best_reason2	reduce_burden	Keeping pressure off the hospitals
best_reason2	reduce_death	Keeping the number of deaths as low as possible
best_reason2	citizenship	Being a good citizen
best_reason2	children	Protecting children
best_reason2	older_people	Protecting older people
covid	no	I don't think I have had COVID-19
covid	recovered	I think I had COVID-19 but have now recovered
covid	current	I think I currently have COVID-19
severity	mild	Mild (I felt a little unwell)
severity	moderate	Moderate (I felt quite unwell)
severity	severe	Severe (I felt extremely unwell)
severity	critical	Very severe (I was hospitalised)
days	1	1 day
days	2	2 days
days	3	3 days
days	4	4 days
days	5	5 days
days	6	6 days
days	7	7 days
days	8	8 days
days	9	9 days
days	10	10 or more days
postcode_areas	Aberdeen	AB Aberdeen
postcode_areas	St Albans	AL St Albans
postcode_areas	Birmingham	B Birmingham
postcode_areas	Bath	BA Bath
postcode_areas	Blackburn	BB Blackburn
postcode_areas	Bradford	BD Bradford
postcode_areas	British Forces	BF British Forces
postcode_areas	Bournemouth	BH Bournemouth
postcode_areas	Bolton	BL Bolton
postcode_areas	Brighton	BN Brighton
postcode_areas	Bromley	BR Bromley
postcode_areas	Bristol	BS Bristol
postcode_areas	Northern Ireland	BT Northern Ireland
postcode_areas	Carlisle	CA Carlisle
postcode_areas	Cambridge	CB Cambridge
postcode_areas	Cardiff	CF Cardiff
postcode_areas	Chester	CH Chester
postcode_areas	Chelmsford	CM Chelmsford
postcode_areas	Colchester	CO Colchester
postcode_areas	Croydon	CR Croydon
postcode_areas	Canterbury	CT Canterbury
postcode_areas	Coventry	CV Coventry
postcode_areas	Crewe	CW Crewe
postcode_areas	Dartford	DA Dartford
postcode_areas	Dundee	DD Dundee
postcode_areas	Derby	DE Derby
postcode_areas	Dumfries and Galloway	DG Dumfries and Galloway
postcode_areas	Durham	DH Durham
postcode_areas	Darlington	DL Darlington
postcode_areas	Doncaster	DN Doncaster
postcode_areas	Dorchester	DT Dorchester
postcode_areas	Dudley	DY Dudley
postcode_areas	East London	E East London
postcode_areas	Central London EC	EC Central London EC
postcode_areas	Edinburgh	EH Edinburgh
postcode_areas	Enfield	EN Enfield
postcode_areas	Exeter	EX Exeter
postcode_areas	Falkirk and Stirling	FK Falkirk and Stirling
postcode_areas	Blackpool	FY Blackpool
postcode_areas	Glasgow	G Glasgow
postcode_areas	Gloucester	GL Gloucester
postcode_areas	Guildford	GU Guildford
postcode_areas	Harrow	HA Harrow
postcode_areas	Huddersfield	HD Huddersfield
postcode_areas	Harrogate	HG Harrogate
postcode_areas	Hemel Hempstead	HP Hemel Hempstead
postcode_areas	Hereford	HR Hereford
postcode_areas	Outer Hebrides	HS Outer Hebrides
postcode_areas	Hull	HU Hull
postcode_areas	Halifax	HX Halifax
postcode_areas	Ilford	IG Ilford
postcode_areas	Ipswich	IP Ipswich
postcode_areas	Inverness	IV Inverness
postcode_areas	Kilmarnock	KA Kilmarnock
postcode_areas	Kingston upon Thames	KT Kingston upon Thames
postcode_areas	Kirkwall	KW Kirkwall
postcode_areas	Kirkcaldy	KY Kirkcaldy
postcode_areas	Liverpool	L Liverpool
postcode_areas	Lancaster	LA Lancaster
postcode_areas	Llandrindod Wells	LD Llandrindod Wells
postcode_areas	Leicester	LE Leicester
postcode_areas	Llandudno	LL Llandudno
postcode_areas	Lincoln	LN Lincoln
postcode_areas	Leeds	LS Leeds
postcode_areas	Luton	LU Luton
postcode_areas	Manchester	M Manchester
postcode_areas	Rochester	ME Rochester
postcode_areas	Milton Keynes	MK Milton Keynes
postcode_areas	Motherwell	ML Motherwell
postcode_areas	North London	N North London
postcode_areas	Newcastle upon Tyne	NE Newcastle upon Tyne
postcode_areas	Nottingham	NG Nottingham
postcode_areas	Northampton	NN Northampton
postcode_areas	Newport	NP Newport
postcode_areas	Norwich	NR Norwich
postcode_areas	North West London	NW North West London
postcode_areas	Oldham	OL Oldham
postcode_areas	Oxford	OX Oxford
postcode_areas	Paisley	PA Paisley
postcode_areas	Peterborough	PE Peterborough
postcode_areas	Perth	PH Perth
postcode_areas	Plymouth	PL Plymouth
postcode_areas	Portsmouth	PO Portsmouth
postcode_areas	Preston	PR Preston
postcode_areas	Reading	RG Reading
postcode_areas	Redhill	RH Redhill
postcode_areas	Romford	RM Romford
postcode_areas	Sheffield	S Sheffield
postcode_areas	Swansea	SA Swansea
postcode_areas	South East London	SE South East London
postcode_areas	Stevenage	SG Stevenage
postcode_areas	Stockport	SK Stockport
postcode_areas	Slough	SL Slough
postcode_areas	Sutton	SM Sutton
postcode_areas	Swindon	SN Swindon
postcode_areas	Southampton	SO Southampton
postcode_areas	Salisbury	SP Salisbury
postcode_areas	Sunderland	SR Sunderland
postcode_areas	Southend-on-Sea	SS Southend-on-Sea
postcode_areas	Stoke-on-Trent	ST Stoke-on-Trent
postcode_areas	South West London	SW South West London
postcode_areas	Shrewsbury	SY Shrewsbury
postcode_areas	Taunton	TA Taunton
postcode_areas	Galashiels	TD Galashiels
postcode_areas	Telford	TF Telford
postcode_areas	Tonbridge	TN Tonbridge
postcode_areas	Torquay	TQ Torquay
postcode_areas	Truro	TR Truro
postcode_areas	Cleveland	TS Cleveland
postcode_areas	Twickenham	TW Twickenham
postcode_areas	Southall	UB Southall
postcode_areas	West London	W West London
postcode_areas	Warrington	WA Warrington
postcode_areas	Central London WC	WC Central London WC
postcode_areas	Watford	WD Watford
postcode_areas	Wakefield	WF Wakefield
postcode_areas	Wigan	WN Wigan
postcode_areas	Worcester	WR Worcester
postcode_areas	Walsall	WS Walsall
postcode_areas	Wolverhampton	WV Wolverhampton
postcode_areas	York	YO York
postcode_areas	Lerwick	ZE Lerwick
peopleinhome	1	1
peopleinhome	2	2
peopleinhome	3	3
peopleinhome	4	4
peopleinhome	5	5
peopleinhome	6	6
peopleinhome	7	7
peopleinhome	8	8
peopleinhome	9	9
peopleinhome	10	10 or more
households	0	0
households	1	1-2
households	3	3-5
households	6	6-10
households	11	11-20
households	21	21-30
households	31	30 or more
peopleinhome2	0	0
peopleinhome2	1	1
peopleinhome2	2	2
peopleinhome2	3	3
peopleinhome2	4	4
peopleinhome2	5	5
peopleinhome2	6	6
peopleinhome2	7	7
peopleinhome2	8	8
peopleinhome2	9	9
peopleinhome2	10	10 or more
employment_type	admin	Admin/Secretarial
employment_type	education	Education
employment_type	science	Science
employment_type	healthcare	Healthcare
employment_type	retail	Retail
employment_type	hospitality	Hospitality
employment_type	finance_business	Finance & Business
employment_type	transport	Transport & Communications
employment_type	manufacturing	Manufacturing
employment_type	agriculture	Agriculture & Energy
employment_type	other_service	Other Service
employment_type	entertainment	Entertainment & The Arts
employment_type	public_service	Public Services & Infrastructure
employment_type	government	Government (national/local)
employment_type	none	None of these
moreless	more	More than before
moreless	less	Less than before
moreless	same	About the same
activitylevels	none	None
activitylevels	mild	Mild (e.g. walking short distances, doing DIY etc.)	e.g. walking short distances, doing DIY etc.
activitylevels	moderate	Moderate (e.g. A gentle workout, Digging the garden, Dancing)	e.g. A gentle workout, Digging the garden, Dancing
activitylevels	vigorous	Vigorous (e.g. Running/Jogging/Hiking, Cycling, Weightlifting)	e.g. Running/Jogging/Hiking, Cycling, Weightlifting
worship_places	buddhist_temple	Buddhist Temple
worship_places	church	Church
worship_places	hindu_temple	Hindu Temple
worship_places	mosque	Mosque
worship_places	sikh_gurdwara	Sikh Gurdwara
worship_places	synagogue	Synagogue or Jewish Temple
worship_places	other	Another place of worship
worship_places	none	None
text_frequency	0	None
text_frequency	1	1-10
text_frequency	21	21-50
text_frequency	51	51-100
text_frequency	101	101-200
text_frequency	201	201-300
text_frequency	301	more than 300

## Sheet: settings
form_title	form_id	public_key	version	instance_name				allow_choice_duplicates	default_language	style
LSHTM_Coronavirus_and_Health_Survey	c19		2004131756							pages

## Sheet: Sheet1
Avon
Bedfordshire
Berkshire
Brighton and Hove
Bristol
Buckinghamshire
Cambridgeshire
Cambridgeshire and Isle of Ely
Cheshire
Cleveland
Cornwall
Cumberland
Cumbria
Derbyshire
Devon
Dorset
Durham (County Durham)
East Suffolk
East Sussex
Essex
Gloucestershire
Greater London
Greater Manchester
Hampshire
Hereford and Worcester
Herefordshire
Hertfordshire
Humberside
Huntingdon and Peterborough
Huntingdonshire
Isle of Ely
Isle of Wight
Kent
Lancashire
Leicestershire
Lincolnshire
Lincolnshire
London
City of London
Merseyside
Middlesex
Norfolk
Northamptonshire
Northumberland
North Humberside
North Yorkshire
Nottinghamshire
Oxfordshire
Soke of Peterborough
Rutland
Shropshire
Somerset
South Humberside
South Yorkshire
Staffordshire
Suffolk
Surrey
Sussex
Tyne and Wear
Warwickshire
West Midlands
Westmorland
West Suffolk♠
West Sussex
West Yorkshire
Wiltshire
Worcestershire♠
Yorkshire
Yorkshire, East Riding
Yorkshire, North Riding
Yorkshire, West Riding
