# Supplementary material for: Trust and transparency in times of crisis: Results from an online survey during the first wave (April 2020) of the COVID-19 epidemic in the UK
Source: PLoS One. 2021 Feb 16;16(2):e0239247. doi: 10.1371/journal.pone.0239247 (PMC7886216; doi:10.1371/journal.pone.0239247)
Supplement: S3 File — (R) [file pone.0239247.s003.R]

# Analysis to accompany Trust and transparency in times of crisis: Results from an online survey during the first wave (April 2020) of the COVID-19 epidemic in the UK by Luisa Enria et al.
# This work is licensed under a Creative Commons Attribution 3.0 Unported License (http://creativecommons.org/licenses/by/3.0/deed.en_US").
# Author : Chrissy h Roberts - chrissy.roberts@LSHTM.ac.uk
#####################################################################################
# NOTE
#####################################################################################
# This script includes imputation and regression modelling that will return slightly different results from run to run and depending on the random seed.
# This is desirable behaviour and robust results that differ only slightly from run to run should be obtainable regardless of your seed.
# To make a fully reproducible analysis, use set.seed()
#####################################################################################

#read in libraries
{
  library(ggplot2)
  library(dplyr)
  library(summarytools)
  library(wordcloud)
  library(ggpubr)
  library(tidyverse)
  library(reshape2)
  library(gt)
  library(kableExtra)
  library(arsenal)
  library(knitr)
  library(tm)
  library(rmdformats)
  library(plotly)
  library(nnet)
  library(forcats)
  library(stm)
  library(devtools)
  library(data.table)
  library(mice)
  library(tidystm)
  library(tidytext)

  }
#get the raw data n=9387

df<-read.csv(file = "UK_COVID-19_Trust_Survey_Data_Quantitative_V2.csv")
df2<-read.csv(file = "UK_COVID-19_Trust_Survey_Data_Qualitative.csv")

names(df2)<-c("ID","trusting_government.trust_detail")
df<-full_join(df,df2)
df2<-NULL

#recode various boundaries of classifiers to maximise power from groups
df$age<-recode(df$age,

               "20-24" = "20-34",
               "25-29" = "20-34",
               "30-34" = "20-34",
               "35-39" = "35-54",
               "40-44" = "35-54",
               "45-49" = "35-54",
               "50-54" = "35-54",
               "55-59" = "55-69",
               "60-64" = "55-69",
               "65-69" = "55-69",
               "70-74" = "70+",
               "75-79" = "70+",
               "80+" = "70+"
)
df$age<-factor(df$age)
df$age<-relevel(df$age,ref="70+")

# Where people skipped questions, it registered as NA. People who said 'don't know' or similar are also NAs and should be imputed. Set these to NA

df$education[which(df$education=="Don’t know")]<-NA
df$education[which(df$education=="Prefer not to say")]<-NA

# Set factor levels for education
df$education<-factor(df$education,levels=c("Completed Primary School","GCSE/O-levels","A level/Higher","Further education","University (first) degree","Post-graduate degree"))
df$education<-relevel(df$education,ref="GCSE/O-levels")

# Recode non-male, non-female classes to "All other genders" to account for small n in these classes.
df$gender<-recode(df$gender,
                  "Another gender" = "All other genders",
                  "Transgender" = "All other genders",
                  "Gender fluid or non-binary" = "All other genders",
                  "Gender fluid or non-binary" = "All other genders"
)


df$gender[which(df$gender=="Prefer not to say")]<-NA
df$gender<-factor(df$gender)
df$gender<-relevel(df$gender,ref="Female")


# Small number of british forces could be anywhere in UK. Change to NA for imputation to handle
df$region[which(df$region=="British Forces")]<-NA
df$region<-factor(df$region)
df$region<-relevel(df$region,ref="London")

# Change prefer not to say answers to NAs for income data for imputation.
df$income[which(df$income=="Prefer not to say")]<-NA
df$income<-factor(df$income)
df$income<-relevel(df$income,ref="More than £100,000")

####################################
#### PRINT THE TABLE OF DEMOGRAPHICS
####################################

# get factors in a sensible order in terms of which class is the reference
df$age<-factor(df$age,levels=c("13-19","20-34","35-54","55-69","70+"))
df$education<-factor(df$education,levels=c("Completed Primary School","GCSE/O-levels","A level/Higher","Further education","University (first) degree","Post-graduate degree"))
df$gender<-factor(df$gender,levels=c("Female","Male","All other genders"))
df$region<-factor(df$region,levels=c("East Midlands","East of England","North East","North West","Northern Ireland","London","Scotland","South East","South West","Wales","West Midlands"  ))
df$ethnicity<-factor(df$ethnicity,levels=c("Arabic","Asian","Black","Mixed (Other)","Mixed (White/Asian)","Mixed (White/Black)","Prefer not to say","White","Another Ethnic Group"))

# Print the table to tab1.md markdown file
tab1 <- dfSummary(select(df,gov_right_decision,government_priority,trusting_government.trustgov,trusting_government.trust_detail,acceptable_force,age,education,gender,income,region,ethnicity), max.distinct.values = 10, style = "grid",graph.col = F,valid.col = F,varnumbers = F,na.col = T)
summarytools::view(tab1, file = "tab1.md")

#output main table
tab1


# BARCHART OF PRIORITY AGAIST DECISION QUALITY

decision_counts<-df %>% group_by(gov_right_decision) %>% summarise(n=n())
government_priority<-df %>% group_by(gov_right_decision,government_priority) %>% summarise(counts=n())

government_priority<-merge(government_priority,decision_counts)

government_priority$percent<-round(government_priority$counts/government_priority$n*100,digits = 2)

government_priority<-government_priority[-which(is.na(government_priority$gov_right_decision)),]

government_priority$lower<-100*(government_priority$percent/100-1.96*sqrt(government_priority$percent/100*(1-government_priority$percent/100)/government_priority$n))

government_priority$upper<-100*(government_priority$percent/100+1.96*sqrt(government_priority$percent/100*(1-government_priority$percent/100)/government_priority$n))


government_priority$government_priority<-factor(government_priority$government_priority,levels=c("Economy","People and their health","About the same","Don't know"))

government_priority<-government_priority[-which(is.na(government_priority$government_priority)),]
ggplot(government_priority,aes(government_priority,percent))+
  geom_bar(stat = 'identity') +
  theme_bw() +
  theme(axis.text=element_text(size=10),
        axis.title=element_text(size=10),
        axis.text.x = element_text(angle = 90, hjust = 1),
        plot.title = element_text(size=10)) +
  labs(title =" ", x = "Government Response's Priority", y = "Percentage")+
  facet_wrap(.~gov_right_decision)+
  geom_errorbar(aes(x=government_priority, ymax=upper, ymin=lower), na.rm=TRUE, position=position_dodge(width=0.5),width=0.25)

ggsave("government_priority2.pdf")
ggsave("government_priority2.png")


##################
#IMPUTATION
df2<-mice(select(df,gov_right_decision,government_priority,trusting_government.trustgov,age,education,gender,income,region,ethnicity) ,m=20,maxit=50,seed=500)
saveRDS(object = df2,file = "imputed.data.trust.RDS")
########

#### ANALYSIS GOVERNMENT RIGHT DECISIONS


fit <- with(df2, glm(factor(gov_right_decision)~relevel(region,ref="London") + relevel(age,ref="70+") + relevel(education,ref="GCSE/O-levels") + gender + income,family = "binomial"))


logistic_model<-summary(pool(fit))
logistic_model$OR<-round(exp(logistic_model$estimate),digits = 2)
logistic_model$CImin<-round(logistic_model$OR-(1.96*logistic_model$std.error),2)
logistic_model$CImax<-round(logistic_model$OR+(1.96*logistic_model$std.error),2)
logistic_model$p.value<-round(logistic_model$p.value,3)
logistic_model<-select(logistic_model,term,OR,CImin,CImax,p.value)
logistic_model


logistic_model_summary.tab<-knitr::kable(logistic_model,row.names = T,format = "markdown")
logistic_model_summary.tab


#### ANALYSIS GOVERNMENT PRIORITY

fit2 <- with(df2, multinom(relevel(factor(df$government_priority),ref="About the same") ~ relevel(region,ref="London") + relevel(factor(age),ref="70+") + relevel(education,ref="GCSE/O-levels") + gender + income))
model.result<-summary(pool(fit2))


# Checking the model
model.result$OR<-round(exp(model.result$estimate),digits = 2)
model.result$CImin<-round(model.result$OR-(1.96*model.result$std.error),2)
model.result$CImax<-round(model.result$OR+(1.96*model.result$std.error),2)
model.result$p.value<-round(model.result$p.value,3)
model.result<-select(model.result,y.level,term,OR,CImin,CImax,p.value)
names(model.result)[1]<-"priority"

model.result$term<-gsub(model.result$term,pattern ="relevel\\(region, ref = \"London\")",replacement = "region")
model.result$term<-gsub(model.result$term,pattern ="relevel\\(education, ref = \"GCSE/O-levels\")",replacement = "education")
model.result$term<-gsub(model.result$term,pattern ='relevel\\(factor\\(age\\), ref = \"70\\+\")',replacement = "age")


#add some reference points
model.summary<-as.data.frame(model.result)
model.summary$term<-as.character(model.summary$term)
model.summary[nrow(model.summary)+1,]<-c("Don't know","regionLondon (ref)",1,1,1,1)
model.summary[nrow(model.summary)+1,]<-c("Economy","regionLondon (ref)",1,1,1,1)
model.summary[nrow(model.summary)+1,]<-c("People and their health","regionLondon (ref)",1,1,1,1)
model.summary[nrow(model.summary)+1,]<-c("Don't know","Income : > £100,000 (ref)",1,1,1,1)
model.summary[nrow(model.summary)+1,]<-c("Economy","Income : > £100,000 (ref)",1,1,1,1)
model.summary[nrow(model.summary)+1,]<-c("People and their health","Income : > £100,000 (ref)",1,1,1,1)
model.summary[nrow(model.summary)+1,]<-c("Don't know","genderFemale (ref)",1,1,1,1)
model.summary[nrow(model.summary)+1,]<-c("Economy","genderFemale (ref)",1,1,1,1)
model.summary[nrow(model.summary)+1,]<-c("People and their health","genderFemale (ref)",1,1,1,1)
model.summary[nrow(model.summary)+1,]<-c("Don't know","age70+ (ref)",1,1,1,1)
model.summary[nrow(model.summary)+1,]<-c("Economy","age70+ (ref)",1,1,1,1)
model.summary[nrow(model.summary)+1,]<-c("People and their health","age70+ (ref)",1,1,1,1)
model.summary[nrow(model.summary)+1,]<-c("Don't know","educationGCSE/O-levels (ref)",1,1,1,1)
model.summary[nrow(model.summary)+1,]<-c("Economy","educationGCSE/O-levels (ref)",1,1,1,1)
model.summary[nrow(model.summary)+1,]<-c("People and their health","educationGCSE/O-levels (ref)",1,1,1,1)
model.summary$term<-factor(model.summary$term)

model.summary$OR<-as.numeric(model.summary$OR)
model.summary$CImin<-as.numeric(model.summary$CImin)
model.summary$CImax<-as.numeric(model.summary$CImax)

model.summary$term<-factor(model.summary$term,levels = c("regionLondon (ref)",
                                                                 "regionEast Midlands",
                                                                 "regionEast of England",
                                                                 "regionNorth East",
                                                                 "regionNorth West" ,
                                                                 "regionNorthern Ireland",
                                                                 "regionScotland",
                                                                 "regionSouth East" ,
                                                                 "regionSouth West",
                                                                 "regionWales",
                                                                 "regionWest Midlands",
                                                                 "age20-34",
                                                                 "age35-54" ,
                                                                 "age55-69",
                                                                 "age70+ (ref)",
                                                                 "educationCompleted Primary School" ,
                                                                 "educationGCSE/O-levels (ref)",
                                                                 "educationA level/Higher",
                                                                 "educationFurther education",
                                                                 "educationUniversity (first) degree",
                                                                 "educationPost-graduate degree",
                                                                 "genderFemale (ref)" ,
                                                                 "genderMale",
                                                                 "genderAll other genders",
                                                                 "incomeLess than £15,000",
                                                                 "income£15,000 - £24,999",
                                                                 "income£25000 - £39,999",
                                                                 "income£40,000 - £59,999",
                                                                 "income£60,000 - £99,999",
                                                                 "Income : > £100,000 (ref)"))

model.summary$priority<-factor(model.summary$priority,levels=c("Economy","People and their health","Don't know"))

model.summary$priority<-gsub(pattern = "People and their health",replacement = "People & their health",x = model.summary$priority)

model.summary<-model.summary[-which(is.na(model.summary$term)),]
model.summary<-arrange(model.summary,priority, term)
names(model.summary)[which(names(model.summary)=="term")]<-"variable"

ggplot(model.summary,aes(x = fct_rev(variable),y=OR,group=priority))+
  geom_hline(yintercept=1,lty=2,col="Red")+
  geom_point(aes(),position = position_dodge(width=0.5))+theme_bw()+
  theme(axis.text=element_text(size=10),
        axis.title=element_text(size=10),
        axis.text.x = element_text(angle = 90, hjust = 1),
        plot.title = element_text(size=10),
        axis.title.y=element_blank(),
        legend.position="none"
  )+

  geom_errorbar(aes(x=variable, ymax=CImax, ymin=CImin), na.rm=TRUE, position=position_dodge(),width=0.3,lty=1)+
  facet_wrap(.~priority)+
  scale_y_continuous(limits = c(-1, 3))+
  coord_flip()


ggsave("government_priority.pdf")
ggsave("government_priority.png")


model.summary.tab<-knitr::kable(model.summary,row.names = T,format = "markdown")
model.summary.tab


######## Look at whether trust is correlated with Truth?


#run chisq test on data
df$trusting_government.trustgov <- factor(df$trusting_government.trustgov,levels = c("Never","Almost never","Sometimes","Mostly","Always","I don't know"))
trust_truth_table <- table(df$trusting_government.trustgov, df$gov_right_decision)
chisq.test(trust_truth_table)


# estimate magnitude of effect.
fit3 <- with(df2, glm(factor(gov_right_decision)~factor(trusting_government.trustgov, levels =
                                                  c("Mostly", "Never", "Almost never","Sometimes",
                                                    "Always","I don't know"))+relevel(region,ref="London") + relevel(age,ref="70+") + relevel(education,ref="GCSE/O-levels") + gender + income,family = "binomial"))


logistic_model3<-summary(pool(fit3))
logistic_model3$OR<-round(exp(logistic_model3$estimate),digits = 2)
logistic_model3$CImin<-round(logistic_model3$OR-(1.96*logistic_model3$std.error),2)
logistic_model3$CImax<-round(logistic_model3$OR+(1.96*logistic_model3$std.error),2)
logistic_model3$p.value<-round(logistic_model3$p.value,3)
logistic_model3<-select(logistic_model3,term,OR,CImin,CImax,p.value)
logistic_model3


logistic_model3_summary.tab<-knitr::kable(logistic_model3,row.names = T,format = "markdown")
logistic_model3_summary.tab


#################################################
### STM analysis
#################################################

# Define functions to support this analysis
#Extract the effect estimates and create a plot
extract_and_plot <- function(input){
  # estimate effect
  prep_temp <- estimateEffect(as.formula(paste0("1:7","~ ", input)), surveyPrevFit,
                              meta = out$meta, uncertainty = "Global")
  # Extract
  effect <- extract.estimateEffect(prep_temp,
                                   input,
                                   model = surveyPrevFit,
                                   method = "pointestimate")

  effect$topic <- factor(effect$topic, levels=1:7, labels =topic_labels)

  COVARIATE_PLOT <-  ggplot(effect, aes(x=estimate, y= topic, colour = covariate.value)) +
    geom_point(position=position_dodge(width=0.3))+
    geom_pointrange(aes(xmin = ci.lower, xmax = ci.upper),size= 0.5, position=position_dodge(width=0.3)) +
    theme_bw() +
    labs(x="Expected Topic Proportions", y="Topics")

  ggsave(paste0(input, ".pdf"))
}

# Plot the difference in language used by topic

plot_language <- function(topic, label){

  pdf(paste0("language_topic_", topic, ".pdf"), height = 8, width=10)
  plot.STM(surveyPrevFit,type="perspectives", width =90 , topics = topic,
           n=35)
  dev.off()

}


###########################################
# Run analysis

# NOTE : Because of the way STM models the date, the same topics may be assigned to different numbers in susequent runs of the analysis.
df$education <- fct_explicit_na(df$education)
df$income <- fct_explicit_na(df$income)
df$age <- fct_explicit_na(df$age)
df$gender <- fct_explicit_na(df$gender)
# process the data for model input
processed <-textProcessor(df$trusting_government.trust_detail, metadata = df)
out <- prepDocuments(processed$documents, processed$vocab, processed$meta,
                     lower.thresh = 15) # only include words that appear at least 15 times
docs <- out$documents
vocab <- out$vocab
meta <- out$meta


# find best number of topics
storage <- searchK(out$documents, out$vocab, K = c(5:10), data = meta,cores = 15)

# add a chart of results based on this - [https://juliasilge.com/blog/evaluating-stm/](https://juliasilge.com/blog/evaluating-stm/)

pdf("STM_diagnostic values.pdf")
plot(storage)
dev.off()
# 7 topics maintains high semantic coherence whilst maximising value of the held-out likelihood and minimising residuals


# Run the stm.


surveyPrevFit <- stm(documents = out$documents,
                     vocab = out$vocab, K = 7,
                     prevalence =~  income + age + gender + education,
                     max.em.its = 100, data = out$meta,
                     init.type = "Spectral")

# Get words from each topic
pdf("Topics.pdf", width=16, height=8)
par(mfrow=c(1,2), mai = c(0.1,0.1,0.1, 0.1))
plot.STM(surveyPrevFit,type="labels", width =90 , topics = c(1:4))
plot.STM(surveyPrevFit,type="labels", width= 90, topics = c(5:7))
dev.off()


#show words associated with topics
labelTopics(surveyPrevFit, c(1:7))  #after reading the thoughts document you can update this with a list of text like c("T1 : Stuff","T2 : Other Stuff")

#make a data table of the metadata topic proportions
topicprop<-make.dt(surveyPrevFit, meta)

#plot the map estimates of document-topic proportions
plot.STM(surveyPrevFit, "hist")

#also show the frequencies of the key words between different topics
td_beta <- tidytext::tidy(surveyPrevFit)
options(repr.plot.width=7, repr.plot.height=8, repr.plot.res=100)

td_beta %>%
  group_by(topic) %>%
  top_n(10, beta) %>%
  ungroup() %>%
  mutate(topic = paste0("Topic ", topic),
         term = reorder_within(term, beta, topic)) %>%
  ggplot(aes(term, beta, fill = as.factor(topic))) +
  geom_col(alpha = 0.8, show.legend = FALSE) +
  theme_bw() +
  facet_wrap(~ topic, scales = "free_y") +
  coord_flip() +
  scale_x_reordered() +
  labs(x = NULL, y = expression(beta),
       title = "Highest word probabilities for each topic"
       )


#subset for survey
blank <- which(df$trusting_government.trust_detail =="")
z<- df$trusting_government.trust_detail[as.numeric(names(docs))]

#print quotes for each topic
for(i in c(1:7)){
  pdf(paste0("Quotes_", i, ".pdf"), width = 10, height = 10)
  temp_quotes <- findThoughts(surveyPrevFit, texts = as.character(z), topics =i,
                              n = 6, thresh = 0.05)$docs[[1]]
  suppressWarnings(plotQuote(temp_quotes, width = 100, main = paste0("Topic ", i, ": ",
                                                                     topic_labels[i])
  ))
  dev.off()
}


#NOTE : Check the quotes and rearrange this to fit the order of the topics (remembering that the modelling can assign any topic to any slot in the range 1:7)
#Topic labels
topic_labels <- c("Equipment",
                  "Extent of Truth",
                  "Rationale/politics",
                  "Numbers",
                  "Longterm",
                  "Settings (e.g.carehomes)",
                  "Implementation")
topic_labels_2 <- sapply(topic_labels, function(x) paste0(x, ": "))

# Create plot of topic proportions
pdf("topic_proportions.pdf", width=10, height=10)
plot(surveyPrevFit, type = "summary", xlim = c(0,.30),
     topic.names = topic_labels_2, main = "Topics and important words")
dev.off()

# topic correlations
mod.out.coor <- topicCorr(surveyPrevFit, method = "simple", cutoff = 0.01)
pdf("Topic_correlations.pdf", height = 12, width = 12)
plot(mod.out.coor, vlabels = topic_labels, vertex.label.cex = 1.5)
dev.off()

# ensure all variables are factors
out$meta$education <- factor(out$meta$education)
out$meta$gender <- factor(out$meta$gender)
out$meta$income <- factor(out$meta$income)
out$meta$age <- factor(out$meta$age)

# Which covariates to look at
covariates<-c("education", "gender", "age", "income")
# Extract and plot the effect of the covariates
sapply(covariates, function(x) extract_and_plot(x))

####### Analyse the results: covariate content

# Take a look at word use within topics.
sapply(1:7, function(x) plot_language(x, topic_labels[x]))


### Extract quotes by group for analysis.

# Quotes in the three topics, with .25 or higher
topic_2 <- which(surveyPrevFit$theta[,2] >=0.25)
topic_3 <- which(surveyPrevFit$theta[,3] >=0.25)
topic_7<- which(surveyPrevFit$theta[,7] >=0.25)

meta$Topic2 <- as.character(NA)
meta$Topic3 <- as.character(NA)
meta$Topic7 <-as.character(NA)
meta <- data.table(meta)

meta[topic_2,Topic2 := "Extent of Truth"  ]
meta[topic_3,Topic3 := "Rationale/Politics"  ]
meta[topic_7,Topic7 := "Implementation"  ]

meta_3 <- meta[ !(is.na(Topic2) & is.na(Topic3) & is.na(Topic7)) ,]

# Quotes Scottish All
write.csv(meta_3[region=="Scotland",c("trusting_government.trust_detail", "Topic2", "Topic3", "Topic7") ],
          "scottish.csv")

# Quotes Nothern Ireland All
write.csv(meta_3[region=="Northern Ireland",c("trusting_government.trust_detail", "Topic2", "Topic3", "Topic7") ],
          "Norhtern_Ireland.csv")
# Quotes Wales All
write.csv(meta_3[region=="Wales",c("trusting_government.trust_detail", "Topic2", "Topic3", "Topic7") ],
          "Wales.csv")


topics3_England <- meta_3[!(region %in% c("Wales", "Scotland", "Nothern Ireland")), ]


# Quotes Income <15k England only
write.csv(topics3_England[income== "Less than £15,000",c("trusting_government.trust_detail",
                                                         "Topic2", "Topic3", "Topic7") ],
          "England_under_15k.csv")

# Quotes Income 100+ England only
write.csv(topics3_England[income== "More than £100,000",c("trusting_government.trust_detail",
                                                          "Topic2", "Topic3", "Topic7") ],
          "England_over_100k.csv")

# Quotes Education primary/secondary England only
write.csv(topics3_England[education %in% c("Primary School","GCSE/O-levels"),c("trusting_government.trust_detail",
                                                                               "Topic2", "Topic3", "Topic7") ],
          "England_GCSE_or_lower.csv")

# QQotes Education university +
write.csv(topics3_England[education %in% c("University (first) degree","Post-graduate degree"),
                          c("trusting_government.trust_detail","Topic2", "Topic3", "Topic7") ],
          "England_Uni_or_postgrad.csv")
